# Supplementary material for: Structural mechanisms of assembly, gating, and calmodulin modulation of human olfactory CNG channel
Source: Nat Commun. 2025 Oct 23;16:9380. doi: 10.1038/s41467-025-64436-5 (PMC12549891; doi:10.1038/s41467-025-64436-5)
Supplement: Supplementary file 6 — Source Data [file 41467_2025_64436_MOESM6_ESM.xlsx]

## Sheet: Fig. 1a
cAMP(uM)	patch1	patch2	patch3	patch4	patch5		Mean	SEM
0.1	0.04689	0.04252	0.04313	0.01995	0.04865		0.04023	0.01162
1	0.09219	0.09295	0.09794	0.08084	0.08799		0.09081	0.00582
10	0.78422	0.76742	0.68267	0.75013	0.66693		0.73027	0.05235
100	0.98892	0.98311	0.97146	0.98215	0.98292		0.98171	0.00634
1000	1	1	1	1	1		1	0

## Sheet: Fig. 1b
Ca2+ (uM)	patch1	patch2	patch3	patch4	patch5		Mean	SEM
1	1	1	1	1	1		1	0
10	0.85244	0.85686	0.82317	0.80608	0.91839		0.85139	0.04292
100	0.60658	0.60638	0.60683	0.61061	0.6719		0.62046	0.02881
1000	0.08756	0.08306	0.09055	0.07662	0.11578		0.09071	0.01496
10000	0.02561	0.0323	0.02154	0.02443	0.02444		0.02566	0.004

## Sheet: Fig. 1e
		patch1	patch2	patch3	patch4	patch5		Mean	SEM
before	cAMP	1	1	1	1	1		1	0
	Ca2+ 3 uM	0.20365	0.16851	0.16452	0.16992	0.11409		0.16414	0.03209
after washout	cAMP	0.97568	1.03991	0.92434	1.06128	0.97651		0.99555	0.05504
	Ca 3 uM	0.9696	0.949	1	0.97214	0.95973		0.9701	0.01905
	Ca+Cal 800 nM	0.21581	0.18404	0.17742	0.1922	0.10403		0.1747	0.04209

## Sheet: Fig. 3d
Distance along the pore	pore radius (open)	pore radius (closed)
39.485	4.93126	4.88589
39.36	4.87196	4.82475
39.235	4.81463	4.76563
39.11	4.75976	4.70281
38.985	4.70807	4.64157
38.86	4.65746	4.58244
38.735	4.60833	4.52506
38.61	4.56032	4.46692
38.485	4.50904	4.41059
38.36	4.46034	4.35031
38.235	4.40108	4.29218
38.11	4.34498	4.2354
37.985	4.2712	4.18113
37.86	4.20396	4.12134
37.735	4.13283	4.06497
37.61	4.06636	3.99981
37.485	3.98795	3.94109
37.36	3.91846	3.88897
37.235	3.8517	3.84363
37.11	3.79725	3.8011
36.985	3.71426	3.79514
36.86	3.63563	3.68531
36.735	3.53372	3.62651
36.61	3.43252	3.56625
36.485	3.33303	3.52021
36.36	3.23523	3.42434
36.235	3.14038	3.33011
36.11	3.04603	3.06516
35.985	2.94678	2.97019
35.86	2.84891	2.86614
35.735	2.75155	2.7641
35.61	2.6556	2.48966
35.485	2.26828	2.43788
35.36	2.27861	2.37135
35.235	2.20955	2.30971
35.11	2.14448	2.2557
34.985	2.08565	2.20521
34.86	2.03087	2.16261
34.735	1.9807	2.12536
34.61	1.93527	2.08894
34.485	1.89531	2.05733
34.36	1.86098	1.98926
34.235	1.83246	1.92569
34.11	1.80984	1.86716
33.985	1.79381	1.81202
33.86	1.78392	1.69619
33.735	1.77508	1.71676
33.61	1.77325	1.68383
33.485	1.7884	1.65662
33.36	1.80437	1.6049
33.235	1.80916	1.55709
33.11	1.81918	1.51354
32.985	1.76083	1.47426
32.86	1.70533	1.36839
32.735	1.36194	1.49485
32.61	1.41233	1.4603
32.485	1.42546	1.4302
32.36	1.44618	1.4041
32.235	1.46198	1.38167
32.11	1.48264	1.36911
31.985	1.41483	1.36193
31.86	1.40899	1.35602
31.735	1.39836	1.35556
31.61	1.3946	1.36977
31.485	1.40088	1.38245
31.36	1.4132	1.40383
31.235	1.42837	1.43068
31.11	1.44997	1.46184
30.985	1.48125	1.49605
30.86	1.51784	1.53613
30.735	1.5424	1.58012
30.61	1.57105	1.62685
30.485	1.59766	1.67779
30.36	1.62872	1.73574
30.235	1.66452	1.79753
30.11	1.70439	1.816
29.985	1.74875	1.83492
29.86	1.79663	1.77184
29.735	1.83737	1.71595
29.61	1.88177	1.66085
29.485	1.91256	1.61246
29.36	1.94703	1.54117
29.235	1.93805	1.47303
29.11	1.93766	1.40813
28.985	1.88416	1.34747
28.86	1.8329	1.29144
28.735	1.77521	1.24018
28.61	1.72004	1.19472
28.485	1.67027	1.15402
28.36	1.62338	1.0326
28.235	1.58122	1.09609
28.11	1.54364	1.07883
27.985	1.51126	1.06728
27.86	1.48376	1.06497
27.735	1.44292	1.06808
27.61	1.40591	1.07672
27.485	1.36111	1.08903
27.36	1.32178	1.10709
27.235	1.1128	1.13073
27.11	1.19294	1.16221
26.985	1.1948	1.198
26.86	1.20192	1.23881
26.735	1.21427	1.28444
26.61	1.23214	1.33465
26.485	1.25561	1.3879
26.36	1.28377	1.44637
26.235	1.31854	1.50835
26.11	1.35616	1.57405
25.985	1.40099	1.64286
25.86	1.44943	1.67665
25.735	1.49461	1.72855
25.61	1.5432	1.74282
25.485	1.55293	1.76374
25.36	1.56972	1.74716
25.235	1.59573	1.73921
25.11	1.62849	1.70317
24.985	1.62183	1.67187
24.86	1.62134	1.64359
24.735	1.60233	1.61969
24.61	1.58867	1.6024
24.485	1.57181	1.59015
24.36	1.55975	1.58254
24.235	1.55061	1.58005
24.11	1.54637	1.58462
23.985	1.55041	1.5931
23.86	1.55458	1.6064
23.735	1.56596	1.62482
23.61	1.58098	1.64828
23.485	1.60282	1.67576
23.36	1.62933	1.71034
23.235	1.65768	1.74868
23.11	1.69035	1.79206
22.985	1.72838	1.83859
22.86	1.77057	1.88881
22.735	1.8181	1.94287
22.61	1.86948	2.00312
22.485	1.9012	2.06668
22.36	1.93751	2.13251
22.235	1.90845	2.2006
22.11	2.08698	2.27385
21.985	2.11469	2.34896
21.86	2.14706	2.40263
21.735	2.17397	2.45855
21.61	2.20306	2.50466
21.485	2.22019	2.55349
21.36	2.24187	2.53918
21.235	2.26909	2.5321
21.11	2.30067	2.47975
20.985	2.30834	2.4357
20.86	2.31886	2.39135
20.735	2.33422	2.35528
20.61	2.35227	2.32541
20.485	2.3733	2.30361
20.36	2.39813	2.25957
20.235	2.4285	2.2203
20.11	2.46068	2.15995
19.985	2.49799	2.10853
19.86	2.53861	2.05998
19.735	2.58152	2.01845
19.61	2.6277	1.95293
19.485	2.67797	1.89081
19.36	2.73074	1.81496
19.235	2.78664	1.73766
19.11	2.84537	1.66249
18.985	2.90642	1.58729
18.86	2.96911	1.52596
18.735	3.03647	1.46623
18.61	3.10622	1.36913
18.485	3.14469	1.34229
18.36	3.18511	1.29495
18.235	3.21683	1.25212
18.11	3.25301	1.21584
17.985	3.29401	1.18437
17.86	3.33973	1.15578
17.735	3.38941	1.13237
17.61	3.44354	1.11549
17.485	3.50039	1.10393
17.36	3.55875	1.09736
17.235	3.59218	1.09606
17.11	3.63019	1.10122
16.985	3.67232	1.11177
16.86	3.71913	1.1014
16.735	3.77124	1.09544
16.61	3.82768	1.09429
16.485	3.88715	1.0995
16.36	3.95054	1.11078
16.235	3.99242	1.12839
16.11	4.02616	1.13755
15.985	3.95944	1.15314
15.86	3.89449	1.17158
15.735	3.81375	1.20158
15.61	3.73443	1.18614
15.485	3.6586	1.17737
15.36	3.57808	1.14695
15.235	3.50375	1.12728
15.11	3.4292	1.09984
14.985	3.35631	1.08012
14.86	3.28523	1.06499
14.735	3.21564	1.05843
14.61	3.14807	1.03053
14.485	3.01724	1.07926
14.36	3.14952	1.0868
14.235	3.12802	1.1319
14.11	3.11331	1.14056
13.985	3.10592	1.13324
13.86	3.10466	1.09567
13.735	3.09349	1.06311
13.61	3.08601	1.03721
13.485	3.05172	1.01559
13.36	3.02015	1.00167
13.235	2.99091	0.9918
13.11	2.96482	0.96035
12.985	2.93261	0.9387
12.86	2.89868	0.92398
12.735	2.85609	0.91773
12.61	2.81639	0.91529
12.485	2.78087	0.94932
12.36	2.74863	0.99577
12.235	2.71888	1.05061
12.11	2.69214	1.05357
11.985	2.67184	1.06165
11.86	2.65318	1.03955
11.735	2.63468	1.02318
11.61	2.61999	0.98827
11.485	2.61919	0.95749
11.36	2.62115	0.93242
11.235	2.62132	0.91284
11.11	2.62395	0.89893
10.985	2.6363	0.88989
10.86	2.65275	0.88746
10.735	2.66656	0.89058
10.61	2.68406	0.90072
10.485	2.68775	0.91509
10.36	2.69456	0.93537
10.235	2.70328	0.96018
10.11	2.71402	0.99179
9.985	2.73639	1.02774
9.86	2.76256	1.06941
9.735	2.7901	1.11508
9.61	2.8198	1.16379
9.485	2.8548	1.21639
9.36	2.892	1.27781
9.235	2.93452	1.34211
9.11	2.98041	1.40856
8.985	3.02009	1.47812
8.86	3.06344	1.55141
8.735	3.09319	1.62713
8.61	3.12723	1.70546
8.485	3.16415	1.78563
8.36	3.20538	1.85601
8.235	3.25458	1.93198
8.11	3.30566	1.97867
7.985	3.35688	2.0334
7.86	3.41751	2.0684
7.735	3.47346	2.11055
7.61	3.53049	1.98999
7.485	3.56802	2.08686
7.36	3.60947	2.05277
7.235	3.63737	2.02246
7.11	3.67421	1.96142
6.985	3.69892	1.9038
6.86	3.72729	1.84485
6.735	3.73544	1.7899
6.61	3.74631	1.74077
6.485	3.75291	1.69612
6.36	3.76152	1.65494
6.235	3.76223	1.61698
6.11	3.76583	1.58567
5.985	3.77478	1.55913
5.86	3.78467	1.53721
5.735	3.80106	1.51937
5.61	3.81817	1.5075
5.485	3.84151	1.4998
5.36	3.86864	1.49883
5.235	3.86643	1.50299
5.11	4.04716	1.51144
4.985	4.09873	1.52498
4.86	4.15477	1.52541
4.735	4.20087	1.52968
4.61	4.2492	1.53746
4.485	4.28198	1.5494
4.36	4.31674	1.56669
4.235	4.34265	1.58836
4.11	4.37151	1.61533
3.985	4.40386	1.64498
3.86	4.43862	1.6809
3.735	4.47673	1.71874
3.61	4.51731	1.76306
3.485	4.56082	1.80909
3.36	4.60658	1.86047
3.235	4.65641	1.91358
3.11	4.70868	1.96513
2.985	4.76171	2.01863
2.86	4.81732	2.04271
2.735	4.86719	2.07213
2.61	4.91855	2.09429
2.485	4.93591	2.12139
2.36	4.95614	2.15533
2.235	4.9523	2.19401
2.11	4.95098	2.23841
1.985	4.94382	2.28806
1.86	4.93958	2.2496
1.735	4.93842	2.21468
1.61	4.93952	2.16386
1.485	4.94362	2.11737
1.36	4.951	2.07554
1.235	4.95005	2.03702
1.11	4.94921	2.00465
0.985	4.94317	1.97585
0.86	4.93975	1.95293
0.735	4.9395	1.93388
0.61	4.94187	1.92031
0.485	4.94624	1.9119
0.36	4.95309	1.90953
0.235	4.9637	1.91234
0.11	4.97657	1.9196
-0.015		1.93203
-0.14		1.93559
-0.265		1.94613
-0.39		1.95958
-0.515		1.98025
-0.64		2.01382
-0.765		2.05228
-0.89		2.04113
-1.015		2.23731
-1.14		2.302
-1.265		2.36902
-1.39		2.43865
-1.515		2.51046

## Sheet: Fig. 6d
	patch1	patch2	patch3	patch4	patch5		Mean	SEM
WT	0.21581	0.18404	0.18092	0.1922	0.10403		0.1754	0.04217
B1NΔ558	0.25806	0.28504	0.16563	0.06552	0.25758		0.20636	0.09081
B1NΔ593	0.90938	0.92917	0.89789	0.92771	0.89402		0.91163	0.01636
B1CΔ1150	0.23026	0.23246	0.2411	0.20892	0.27469		0.23749	0.02393
B1CΔ1120	0.27901	0.32067	0.26225	0.2871	0.18663		0.26713	0.04977
B1CΔ1087	0.99016	0.97007	0.95942	0.95226	0.99031		0.97245	0.01744

## Sheet: Supplementary Fig. 9b
WT										B1CΔ1087										B1NΔ593
cAMP(uM)	patch1	patch2	patch3	patch4	patch5		Mean	SEM		cAMP(uM)	patch1	patch2	patch3	patch4	patch5		Mean	SEM		cAMP(uM)	patch1	patch2	patch3	patch4	patch5		Mean	SEM
0.1	0.04689	0.04252	0.04313	0.01995	0.04865		0.04023	0.01162		0.1	0.02252	0.02323	0.0702	0.04108	0.02135		0.03567	0.02094		0.1	3.35e-06	2.43e-07	0	-8.62e-07	0		5.47e-07	1.62e-06
1	0.09219	0.09295	0.09794	0.08084	0.08799		0.09081	0.00582		1	0.0641	0.06875	0.16152	0.13349	0.07055		0.09968	0.04483		1	0.03539	0.03581	0.08511	0.03109	0.05445		0.04837	0.02243
10	0.78422	0.76742	0.68267	0.75013	0.66693		0.73027	0.05235		10	0.62022	0.63102	0.69349	0.72215	0.6475		0.66288	0.04336		10	0.79796	0.80633	0.82037	0.77015	0.827		0.80436	0.02227
100	0.98892	0.98311	0.97146	0.98215	0.98292		0.98171	0.00634		100	0.95594	0.92033	0.98494	0.94307	0.98671		0.9582	0.02827		100	0.97426	0.98231	0.98404	0.97167	0.96884		0.97622	0.00666
1000	1	1	1	1	1		1	0		1000	1	1	1	1	1		1	0		1000	1	1	1	1	1		1	0

## Sheet: Supplementary Fig. 9d
WT										B1CΔ1087										B1NΔ593
Ca (uM)	patch1	patch2	patch3	patch4	patch5		Mean	SEM		cAMP(uM)	patch1	patch2	patch3	patch4	patch5		Mean	SEM		cAMP(uM)	patch1	patch2	patch3	patch4	patch5		Mean	SEM
1	1	1	1	1	1		1	0		1	1	1	1	1	1		1	0		1	1	1	1	1	1		1	0
10	0.85244	0.85686	0.82317	0.80608	0.91839		0.85139	0.04292		10	0.81845	0.82986	0.82474	0.89805	0.87613		0.84945	0.03546		10	0.92669	0.92844	0.85655	0.82852	0.88027		0.88409	0.04371
100	0.60658	0.60638	0.60683	0.61061	0.6719		0.62046	0.02881		100	0.64117	0.60101	0.6538	0.68307	0.68919		0.65365	0.03555		100	0.7632	0.76204	0.61629	0.59909	0.59061		0.66625	0.08846
1000	0.08756	0.08306	0.09055	0.07662	0.11578		0.09071	0.01496		1000	0.08532	0.09069	0.09627	0.11921	0.11977		0.10225	0.0162		1000	0.15028	0.15276	0.15318	0.12597	0.13369		0.14318	0.01253
10000	0.02561	0.0323	0.02154	0.02443	0.02444		0.02566	0.004		10000	0.04701	0.03733	0.05098	0.04013	0.04351		0.04379	0.00542		10000	0.04245	0.04514	0.04952	0.0521	0.04563		0.04697	0.00382
